# Supplementary material for: Yeast Elongator protein Elp1p does not undergo proteolytic processing in exponentially growing cells
Source: Microbiologyopen. 2015 Sep 25;4(6):867–78. doi: 10.1002/mbo3.285 (PMC4694139; doi:10.1002/mbo3.285)
Supplement: Supplementary file 1 — Figure S1. MS/MS fragmentation spectra of peptides generated by trypsin or GluC treatment in the 213–250 amino acid region of Elp1p. As starting material, purified Elongator complex from wild‐type strain was used. (A) Trypsin‐generated peptide EALASLK¹ASGLVGNQLR, ion score 96, E‐value = 1.1e−9. (B) Trypsin‐generated peptide EALASLK¹, ion score 46, E‐value = 2.9e−4. (C) Trypsin‐generated peptide ¹ASGLVGNQLR, ion score 58, E‐value = 1.9e−5. (D) GluC‐generated peptide ALASLK¹ASGLVGNQLRDPTMPYMVDTGDVTALDSHE, ion score 150, E‐value = 2.7e−14. (E) GluC‐generated peptide ¹ASGLVGNQLRDPTMPYMVDTGDVTALDSHE, ion score 57, E‐value = 4.8e−6. Ion score: on average, individual ions scores >30 indicate identity or extensive homology (P < 0.05). E‐value: expectation value for the peptide match, the number of times expected to obtain an equal or higher score, purely by chance. ¹ denotes the position of the Tandem Mass Tag (TMT). [file MBO3-4-0867-s001.zip]

Archive with 2 entries (2 files):
- mbo3285-sup-0001-FigureS1A-C.eps
- mbo3285-sup-0002-FigureS1D,E.eps
